# Supplementary material for: Genomic prediction in contrast to a genome-wide association study in explaining heritable variation of complex growth traits in breeding populations of Eucalyptus
Source: BMC Genomics. 2017 Jul 11;18:524. doi: 10.1186/s12864-017-3920-2 (PMC5504793; doi:10.1186/s12864-017-3920-2)
Supplement: Supplementary file 3 — Estimates of additive genetic variance (σ2a) and residual variance (σ2e) obtained with different prediction methods, different position-based SNP sampling methods and sampling related or unrelated individuals in the E. benthamii and E. pellita breeding populations. (XLS 55 kb) [file 12864_2017_3920_MOESM3_ESM.xls]

## Sheet: Sheet1
Additional file 3. Estimates of additive genetic variances (σ2a) and residual variances (σ2e) obtained with difefrent prediction methods, different position-based SNP sampling methods and sampling related or unrelated individuals in the E. benthamii and E. pellita breeding populations.
Method	E. benthamii									E. pellita
	# SNPs	DBH				WV				# SNPs	DBH				HT				WV
		σ2a	SE (σ2a)	σ2e	SE (σ2e)	σ2a	SE (σ2a)	σ2e	SE (σ2e)		σ2a	SE (σ2a)	σ2e	SE (σ2e)	σ2a	SE (σ2a)	σ2e	SE (σ2e)	σ2a	SE (σ2a)	σ2e	SE (σ2e)
ABLUP	13787	2.49428	NA	5.14828	NA	0.0256536	NA	0.0607929	NA	19506	8.79343e-09	NA	8.79296	NA	0.211399	NA	10.7807	NA	4.49622e-12	NA	0.00449599	NA
GBLUP	13787	1.39365	NA	6.31355	NA	0.0127797	NA	0.0741139	NA	19506	4.22365	NA	4.84056	NA	2.82753	NA	8.05136	NA	0.00192461	NA	0.00261566	NA
Bayes A	13787	1.59423	0.141813	6.25249	0.117718	0.0147256	0.00188937	0.0736533	0.00153156	19506	4.26972	0.105617	4.89426	0.0418639	3.10444	0.128477	7.97925	0.124016	0.00196677	4.61831e-05	0.00262318	2.4996e-05
Bayes B	13787	2.65763	0.447256	6.2146	0.125102	0.0293844	0.00383827	0.0713842	0.00134951	19506	5.61337	0.485339	4.88229	0.0402813	4.18617	0.314593	7.97545	0.0963185	0.00300291	0.000423952	0.00263012	2.64468e-05
Bayes Cπ	13787	2.23751	0.156464	6.11381	0.11252	0.0221431	0.00152471	0.0710075	0.00107337	19506	4.5744	0.105052	4.95001	0.0293285	3.49673	0.103938	8.02945	0.109559	0.00218973	4.22913e-05	0.00264526	2.42976e-05
BL	13787	1.01564	0.149057	6.65077	0.161417	0.00896177	0.000964717	0.0778774	0.00130762	19506	3.68655	0.234362	5.17609	0.123584	2.62843	0.169635	8.21194	0.129461	0.00184276	3.84372e-05	0.00269679	2.61607e-05
BRR	13787	2.15557	0.0721778	5.91676	0.0803255	0.0221644	0.000828235	0.0687914	0.000836947	19506	4.12812	0.0646041	4.9378	0.0279011	3.14232	0.0908016	7.95197	0.101415	0.00190068	2.99324e-05	0.00264662	1.51714e-05
SNP sampling method	# SNPs	σ2a	SE (σ2a)	σ2e	SE (σ2e)	σ2a	SE (σ2a)	σ2e	SE (σ2e)	# SNPs	σ2a	SE (σ2a)	σ2e	SE (σ2e)	σ2a	SE (σ2a)	σ2e	SE (σ2e)	σ2a	SE (σ2a)	σ2e	SE (σ2e)
Randomly selected SNPs (10 rep)	5000	2.02536	0.0560235	6.03643	0.0842319	0.0214821	0.000594834	0.0694524	0.000906983	5000	3.57804	0.0637422	5.28921	0.030647	2.97276	0.0715404	8.08123	0.0902227	0.0017463	3.2469e-05	0.00275934	2.06256e-05
Randomly selected SNPs (10 rep)	3000	1.89089	0.0488672	6.1565	0.0790561	0.0203479	0.000618092	0.0707002	0.000896567	3000	3.46319	0.0617486	5.42791	0.0275793	2.83528	0.059303	8.19553	0.0889938	0.00161239	2.39674e-05	0.00287658	2.07694e-05
Randomly selected SNPs (10 rep)	1500	1.80663	0.0463953	6.2528	0.0774613	0.0194727	0.000547651	0.0718589	0.000916189	1500	2.94794	0.0540951	5.83536	0.028623	2.56003	0.054577	8.48458	0.078107	0.0014497	1.90164e-05	0.00301284	1.91402e-05
Randomly selected SNPs (10 rep)	500	1.44201	0.031314	6.69957	0.0771352	0.015966	0.000355767	0.0757554	0.00087545	500	2.35364	0.0385866	6.46513	0.028532	2.21736	0.040861	8.87409	0.0698258	0.00119554	1.9618e-05	0.0033213	1.95043e-05
Evenly spaced 10 Kb window	10837	2.13162	0.0623154	5.94093	0.0825961	0.0213282	0.000694909	0.0695424	0.000940419	13946	4.09423	0.0516651	4.96809	0.0277642	2.99994	0.10133	8.03109	0.102858	0.00189233	5.90911e-05	0.00265873	3.16326e-05
Evenly spaced 50 Kb window	6867	2.03878	0.0609504	6.03088	0.0829902	0.022244	0.000627673	0.0695593	0.000888404	7619	4.35941	0.106816	4.87326	0.0482234	3.19232	0.092206	7.98325	0.0955718	0.00204073	4.75849e-05	0.00260559	2.61078e-05
Evenly spaced 100 Kb window	4634	2.03726	0.0383209	6.03131	0.0676615	0.0219758	0.000555522	0.0694113	0.000888592	4846	4.20561	0.0729022	4.93222	0.0361448	3.20864	0.0760598	7.96577	0.0934485	0.00211717	5.08805e-05	0.00255739	2.4317e-05
Evenly spaced 250 Kb window	2281	2.11902	0.033155	6.00957	0.0710899	0.0238226	0.000588152	0.0683196	0.000695744	2297	3.33729	0.0747719	5.58422	0.0374001	3.03333	0.0643719	8.1622	0.0767033	0.00162956	2.35877e-05	0.00289939	1.36506e-05
Evenly spaced 500 Kb window	1203	1.71302	0.0530966	6.38251	0.0752181	0.0182415	0.000356348	0.0733226	0.000820519	1204	2.90438	0.0462723	6.01041	0.0355423	2.52939	0.0440854	8.65518	0.0688529	0.00139052	2.56665e-05	0.00313128	2.30921e-05
Evenly spaced 1000 Kb window	610	1.58492	0.0219962	6.48425	0.0561838	0.0162997	0.000367925	0.0750632	0.00063164	609	2.22799	0.0388226	6.45982	0.0290979	2.2512	0.0442681	8.83255	0.0741465	0.00115849	1.992e-05	0.00329797	1.62277e-05
Genic	7254	2.0011	0.0658875	5.98365	0.0819187	0.0217775	0.000630667	0.0688714	0.000810911	11212	3.74921	0.0890552	5.14699	0.0319919	2.96642	0.0827064	8.06917	0.0972674	0.00177039	2.65502e-05	0.00271807	1.7399e-05
Intergenic	6533	2.05324	0.067731	6.06054	0.0879101	0.0212016	0.000468936	0.0703888	0.00094659	8294	4.09813	0.0900984	5.02888	0.0410203	3.2237	0.0968552	7.94905	0.106732	0.00190306	3.67214e-05	0.00269283	2.22974e-05
SNPs in LE (LD-pruning)	10460	2.20811	0.085283	5.85991	0.10178	0.0234044	0.00101125	0.0677569	0.000951933	10984	3.81354	0.115346	5.15189	0.0505213	3.04854	0.0827437	8.03049	0.0887794	0.00183635	3.19067e-05	0.002708	2.04874e-05
Chr1	848	1.33017	0.0282073	6.89072	0.0769133	0.0149246	0.000235005	0.078079	0.000820752	1329	2.16945	0.041112	6.85987	0.0275794	2.54358	0.0722607	8.85852	0.0821273	0.00111225	1.89649e-05	0.00349924	1.94239e-05
Chr2	1672	1.54567	0.0286316	6.75098	0.0606633	0.0171466	0.000469753	0.0765077	0.000698148	2245	2.05986	0.0436754	6.97583	0.0370096	2.12444	0.051817	9.1586	0.0736283	0.00100587	1.81554e-05	0.00360044	1.84629e-05
Chr3	1544	1.60152	0.0380805	6.60483	0.054575	0.0192587	0.000492915	0.0738489	0.000704805	2026	2.56031	0.0729353	6.50602	0.0536732	1.93071	0.0358264	9.3269	0.0841798	0.00122828	2.80745e-05	0.0033698	2.74988e-05
Chr4	886	1.49075	0.0306543	6.79578	0.0812521	0.0160703	0.000346801	0.0777321	0.000892913	1303	2.39899	0.0825151	6.94698	0.0575597	2.35229	0.0317246	9.21788	0.0759496	0.00120316	5.08664e-05	0.00357286	3.07255e-05
Chr5	1356	1.60433	0.0371503	6.63326	0.0759972	0.0176177	0.000440751	0.0753292	0.000818263	1872	2.837	0.062419	6.52226	0.0474289	2.5983	0.0757341	8.82916	0.0924547	0.0013042	3.38459e-05	0.00340295	1.91377e-05
Chr6	1440	1.35692	0.0368032	6.80141	0.0578396	0.014476	0.000241444	0.0777814	0.000722038	2012	2.4812	0.0726411	6.47315	0.0559979	2.22793	0.0409137	9.06159	0.0763715	0.00126126	4.00637e-05	0.00334095	3.05832e-05
Chr7	1207	1.8093	0.0528142	6.43438	0.0682565	0.0195574	0.000638859	0.0737358	0.000801343	1594	2.03418	0.0272134	6.97267	0.03037	1.91463	0.0341906	9.47835	0.0784996	0.000993307	1.26991e-05	0.00359251	2.06061e-05
Chr8	1771	1.49467	0.04253	6.67552	0.0772326	0.0155544	0.000344385	0.0770722	0.000890623	2583	1.8972	0.0549072	7.0279	0.0476856	2.08748	0.0367763	9.21268	0.0767865	0.0010111	2.25186e-05	0.00354045	2.00465e-05
Chr9	940	1.40998	0.0330145	6.90157	0.0697826	0.0154301	0.000334907	0.0787045	0.000921155	1381	2.06202	0.0470794	6.9944	0.0264957	2.05669	0.0403828	9.25845	0.0758398	0.00107747	2.95729e-05	0.00354876	1.75626e-05
Chr10	1034	1.25039	0.0218947	6.95107	0.065761	0.0139875	0.000173436	0.0790134	0.000805413	1448	1.90677	0.0298738	6.85702	0.032233	2.0679	0.0427534	9.16101	0.0793187	0.000996961	1.72946e-05	0.00345888	1.94369e-05
Chr11	1089	1.60337	0.0323056	6.64128	0.0765372	0.0179478	0.000544804	0.0751656	0.000931335	1713	2.28043	0.0583438	6.81534	0.0198527	2.29024	0.055608	9.09249	0.0840104	0.0012016	2.97672e-05	0.00345209	2.52546e-05
Diameter at Breast Height (DBH, cm), Total Height (HT, m) and Wood Volume (WV, m3), SE (Standard Error).
NA - The standard error of the variance components could not be estimated
